# Supplementary material for: TAS3681, an androgen receptor antagonist, prevents drug resistance driven by aberrant androgen receptor signaling in prostate cancer
Source: Mol Oncol. 2024 Apr 10;18(8):1980–2000. doi: 10.1002/1878-0261.13641 (PMC11306513; doi:10.1002/1878-0261.13641)
Supplement: Supplementary file 1 — Fig. S1. Effect of TAS3681, enzalutamide, and bicalutamide on the transcriptional activity of the wild‐type AR in VCaP cells. Fig. S2. Cell proliferation assay of TAS3681 in AR‐negative human cancer cells. Fig. S3. Cell proliferation assay of TAS3681in the presence of DHT in AR‐negative human cancer cells. Fig. S4. Effect of TAS3681, enzalutamide, and TOK‐001 on AR and GAPDH protein expression in VCaP cells. Fig. S5. Expression of AR, ERα, GR, PR‐A, PR‐B, and GAPDH protein in MCF‐7 and T‐47D cells after treatment with TAS3681. Fig. S6. Effect of antiandrogens on AR subcellular localization in the absence of androgen. Fig. S7. Antagonist activities of hydroxyflutamide, bicalutamide, enzalutamide, and TAS3681 against wild‐type or mutant ARs. Fig. S8. Effect of TAS3681, enzalutamide, apalutamide, and darolutamide on the transcriptional activity of mutated and wild‐type AR. Fig. S9. Downregulation of AR‐V7 protein expression in SAS MDV No. 3‐14 cells treated with TAS3681. Fig. S10. Downregulation of AR protein expression in SAS MDV No. 3‐14 cells treated with TAS3681. Fig. S11. Effect of TAS3681, enzalutamide, and bicalutamide on AR‐FL, AR‐V, and GAPDH protein expression in 22Rv1 cells. Fig. S12. Effect of TAS3681 on AR‐V7‐related target genes in SAS MDV No. 3‐14 cells. Fig. S13. Effect of TAS3681 and 17‐AAG on the stability of AR and β‐actin proteins in LNCaP cells. Fig. S14. Effect of TAS3681 and CHX on AR and GAPDH protein expression in LNCaP cells in the presence of Act D. Fig. S15. Effect of TAS3681, enzalutamide, and actinomycin D on AR mRNA expression in LNCaP cells. Fig. S16. TAS3681 downregulates AR‐Vs protein levels at the translational level. Fig. S17. Effect of TAS3681, enzalutamide on AR‐V7 mRNA expression in SAS MDV No.3‐14 cells. Fig. S18. Changes in body weight during TAS3681 treatment in castrated SCID mice implanted with human prostate cancer SAS MDV No.3‐14 cells. Fig. S19. Effect of TAS3681 on serum prostate‐specific antigen (PSA) levels in castrated [file MOL2-18-1980-s001.zip]

Archive with 2 entries (2 files):
- mol213641-sup-0001-Supinfo.pdf
- Supplementary Figure legend.docx
